# Supplementary material for: Lattice Dynamics of Quinacridone Polymorphs: A Combined Raman and Computational Approach
Source: Cryst Growth Des. 2023 Jul 31;23(9):6765–73. doi: 10.1021/acs.cgd.3c00634 (PMC10485816; doi:10.1021/acs.cgd.3c00634)
Supplement: Supplementary file 1 — cg3c00634_si_001.zip [file cg3c00634_si_001.zip]

Archive with 19 entries (19 files):
- all modes_AVI/a-Ag-18.avi
- all modes_AVI/a-Ag-45.avi
- all modes_AVI/a-Ag-86.avi
- all modes_AVI/b-ag-116.avi
- all modes_AVI/b-Ag-20.avi
- all modes_AVI/b-Ag-44.avi
- all modes_AVI/b-Ag-79.avi
- all modes_AVI/b-bg-102.avi
- all modes_AVI/b-bg-123.avi
- all modes_AVI/b-bg-24.avi
- all modes_AVI/b-bg-52.avi
- all modes_AVI/c-Ag-104.avi
- all modes_AVI/c-Ag-35.avi
- all modes_AVI/c-Ag-44.avi
- all modes_AVI/c-Ag-57.avi
- all modes_AVI/c-Bg-114.avi
- all modes_AVI/c-Bg-47.avi
- all modes_AVI/c-Bg-57.avi
- all modes_AVI/c-Bg-95.avi
